# Supplementary material for: Diagnostic Performance of Host and Viral DNA Methylation Analysis in the Identification of Anal Intraepithelial Neoplasia and Cancer: Systematic Review and Meta-Analysis
Source: Healthcare (Basel). 2024 Sep 30;12(19):1951. doi: 10.3390/healthcare12191951 (PMC11475795; doi:10.3390/healthcare12191951)
Supplement: Supplementary file 1 [file healthcare-12-01951-s001.zip]

Archive with 1 entries (1 files):
- healthcare-3181289-supplementary.pdf
